# Supplementary material for: Identifying Game-Based Digital Biomarkers of Cognitive Risk for Adolescent Substance Misuse: Protocol for a Proof-of-Concept Study
Source: JMIR Res Protoc. 2023 Nov 23;12:e46990. doi: 10.2196/46990 (PMC10704313; doi:10.2196/46990)
Supplement: Multimedia Appendix 1 [file resprot_v12i1e46990_app1.xlsx]

## Sheet: In-game performance metrics
Variable	Minigame	Description
people_completed_all	People	Were all minigames levels completed?
people_total_levels_completed	People	Number of minigame levels completed
people_number_of_3_strikes	People	Number of times player got 3 strikes level 9
people_total_incomplete_attempts	People	Total number of incomplete attempts (all levels)
people_incomplete_attempts_l9	People	Number of incomplete attempts: level 9
people_incomplete_attempts_l8	People	Number of incomplete attempts: level 8
people_incomplete_attempts_l7	People	Number of incomplete attempts: level 7
people_incomplete_attempts_l6	People	Number of incomplete attempts: level 6
people_incomplete_attempts_l5	People	Number of incomplete attempts: level 5
people_incomplete_attempts_l4	People	Number of incomplete attempts: level 4
people_incomplete_attempts_l3	People	Number of incomplete attempts: level 3
people_incomplete_attempts_l2	People	Number of incomplete attempts: level 2
people_incomplete_attempts_l1	People	Number of incomplete attempts: level 1
people_incomplete_attempts_l0	People	Number of incomplete attempts: level 0
people_total_complete_attempts	People	Total number of minigame attempts
people_complete_attempts_l9	People	Number of complete attempts: level 9
people_complete_attempts_l8	People	Number of complete attempts: level 8
people_complete_attempts_l7	People	Number of complete attempts: level 7
people_complete_attempts_l6	People	Number of complete attempts: level 6
people_complete_attempts_l5	People	Number of complete attempts: level 5
people_complete_attempts_l4	People	Number of complete attempts: level 4
people_complete_attempts_l3	People	Number of complete attempts: level 3
people_complete_attempts_l2	People	Number of complete attempts: level 2
people_complete_attempts_l1	People	Number of complete attempts: level 1
people_complete_attempts_l0	People	Number of complete attempts: level 0
people_total_strikes_l9	People	Number of strikes: level 9
people_total_strikes_l8	People	Number of strikes: level 8
people_total_strikes_l7	People	Number of strikes: level 7
people_total_strikes_l6	People	Number of strikes: level 6
people_total_strikes_l5	People	Number of strikes: level 5
people_total_strikes_l4	People	Number of strikes: level 4
people_total_strikes_l3	People	Number of strikes: level 3
people_total_strikes_l2	People	Number of strikes: level 2
people_total_strikes_l1	People	Number of strikes: level 1
people_total_strikes_l0	People	Number of strikes: level 0
people_total_points_l9	People	Friendship score/total score: level 9
people_total_points_l8	People	Friendship score/total score: level 8
people_total_points_l7	People	Friendship score/total score: level 7
people_total_points_l6	People	Friendship score/total score: level 6
people_total_points_l5	People	Friendship score/total score: level 5
people_total_points_l4	People	Friendship score/total score: level 4
people_total_points_l3	People	Friendship score/total score: level 3
people_total_points_l2	People	Friendship score/total score: level 2
people_total_points_l1	People	Friendship score/total score: level 1
people_total_points_l0	People	Friendship score/total score: level 0
people_missed_safe_invitations_l9	People	Number of missed safe invitations: level 9
people_missed_safe_invitations_l8	People	Number of missed safe invitations: level 8
people_missed_safe_invitations_l7	People	Number of missed safe invitations: level 7
people_missed_safe_invitations_l6	People	Number of missed safe invitations: level 6
people_missed_safe_invitations_l5	People	Number of missed safe invitations: level 5
people_missed_safe_invitations_l4	People	Number of missed safe invitations: level 4
people_missed_safe_invitations_l3	People	Number of missed safe invitations: level 3
people_missed_safe_invitations_l2	People	Number of missed safe invitations: level 2
people_missed_safe_invitations_l1	People	Number of missed safe invitations: level 1
people_missed_safe_invitations_l0	People	Number of missed safe invitations: level 0
people_accepted_unsafe_invitation_l9	People	Number of accepted unsafe invitations: level 9
people_accepted_unsafe_invitation_l8	People	Number of accepted unsafe invitations: level 8
people_accepted_unsafe_invitation_l7	People	Number of accepted unsafe invitations: level 7
people_accepted_unsafe_invitation_l6	People	Number of accepted unsafe invitations: level 6
people_accepted_unsafe_invitation_l5	People	Number of accepted unsafe invitations: level 5
people_accepted_unsafe_invitation_l4	People	Number of accepted unsafe invitations: level 4
people_accepted_unsafe_invitation_l3	People	Number of accepted unsafe invitations: level 3
people_accepted_unsafe_invitation_l2	People	Number of accepted unsafe invitations: level 2
people_accepted_unsafe_invitation_l1	People	Number of accepted unsafe invitations: level 1
people_accepted_unsafe_invitation_l0	People	Number of accepted unsafe invitations: level 0
refusal_completed_all	Refusal	Were all minigames levels completed?
refusal_total_levels_completed	Refusal	Number of minigame levels completed
refusal_total_incomplete_attempts	Refusal	Total number of incomplete attempts
refusal_incomplete_attempts_l9	Refusal	Number of incomplete attempts: level 9
refusal_incomplete_attempts_l8	Refusal	Number of incomplete attempts: level 8
refusal_incomplete_attempts_l7	Refusal	Number of incomplete attempts: level 7
refusal_incomplete_attempts_l6	Refusal	Number of incomplete attempts: level 6
refusal_incomplete_attempts_l5	Refusal	Number of incomplete attempts: level 5
refusal_incomplete_attempts_l4	Refusal	Number of incomplete attempts: level 4
refusal_incomplete_attempts_l3	Refusal	Number of incomplete attempts: level 3
refusal_incomplete_attempts_l2	Refusal	Number of incomplete attempts: level 2
refusal_incomplete_attempts_l1	Refusal	Number of incomplete attempts: level 1
refusal_incomplete_attempts_l0	Refusal	Number of incomplete attempts: level 0
refusal_total_complete_attempts	Refusal	Total number of minigame attempts
refusal_complete_attempts_l9	Refusal	Number of complete attempts: level 9
refusal_complete_attempts_l8	Refusal	Number of complete attempts: level 8
refusal_complete_attempts_l7	Refusal	Number of complete attempts: level 7
refusal_complete_attempts_l6	Refusal	Number of complete attempts: level 6
refusal_complete_attempts_l5	Refusal	Number of complete attempts: level 5
refusal_complete_attempts_l4	Refusal	Number of complete attempts: level 4
refusal_complete_attempts_l3	Refusal	Number of complete attempts: level 3
refusal_complete_attempts_l2	Refusal	Number of complete attempts: level 2
refusal_complete_attempts_l1	Refusal	Number of complete attempts: level 1
refusal_complete_attempts_l0	Refusal	Number of complete attempts: level 0
refusal_point_differential_l9	Refusal	Point differential between player and opponent: level 9
refusal_point_differential_l8	Refusal	Point differential between player and opponent: level 8
refusal_point_differential_l7	Refusal	Point differential between player and opponent: level 7
refusal_point_differential_l6	Refusal	Point differential between player and opponent: level 6
refusal_point_differential_l5	Refusal	Point differential between player and opponent: level 5
refusal_point_differential_l4	Refusal	Point differential between player and opponent: level 4
refusal_point_differential_l3	Refusal	Point differential between player and opponent: level 3
refusal_point_differential_l2	Refusal	Point differential between player and opponent: level 2
refusal_point_differential_l1	Refusal	Point differential between player and opponent: level 1
refusal_point_differential_l0	Refusal	Point differential between player and opponent: level 0
refusal_reasons_to_say_no_mean_l9	Refusal	Correctly choosing reasons to say no (mean response): level 9
refusal_reasons_to_say_no_mean_l8	Refusal	Correctly choosing reasons to say no (mean response): level 8
refusal_reasons_to_say_no_mean_l7	Refusal	Correctly choosing reasons to say no (mean response): level 7
refusal_reasons_to_say_no_mean_l6	Refusal	Correctly choosing reasons to say no (mean response): level 6
refusal_reasons_to_say_no_mean_l5	Refusal	Correctly choosing reasons to say no (mean response): level 5
refusal_reasons_to_say_no_mean_l4	Refusal	Correctly choosing reasons to say no (mean response): level 4
refusal_reasons_to_say_no_mean_l3	Refusal	Correctly choosing reasons to say no (mean response): level 3
refusal_reasons_to_say_no_mean_l2	Refusal	Correctly choosing reasons to say no (mean response): level 2
refusal_reasons_to_say_no_mean_l1	Refusal	Correctly choosing reasons to say no (mean response): level 1
refusal_reasons_to_say_no_mean_l0	Refusal	Correctly choosing reasons to say no (mean response): level 0
refusal_reasons_to_say_no_first_l9	Refusal	Correctly choosing reasons to say no (first response): level 9
refusal_reasons_to_say_no_first_l8	Refusal	Correctly choosing reasons to say no (first response): level 8
refusal_reasons_to_say_no_first_l7	Refusal	Correctly choosing reasons to say no (first response): level 7
refusal_reasons_to_say_no_first_l6	Refusal	Correctly choosing reasons to say no (first response): level 6
refusal_reasons_to_say_no_first_l5	Refusal	Correctly choosing reasons to say no (first response): level 5
refusal_reasons_to_say_no_first_l4	Refusal	Correctly choosing reasons to say no (first response): level 4
refusal_reasons_to_say_no_first_l3	Refusal	Correctly choosing reasons to say no (first response): level 3
refusal_reasons_to_say_no_first_l2	Refusal	Correctly choosing reasons to say no (first response): level 2
refusal_reasons_to_say_no_first_l1	Refusal	Correctly choosing reasons to say no (first response): level 1
refusal_reasons_to_say_no_first_l0	Refusal	Correctly choosing reasons to say no (first response): level 0
refusal_identifying_type_of_peer_pressure_l9	Refusal	Correctly identifying type of peer pressure: level 9
refusal_identifying_type_of_peer_pressure_l8	Refusal	Correctly identifying type of peer pressure: level 8
refusal_identifying_type_of_peer_pressure_l7	Refusal	Correctly identifying type of peer pressure: level 7
refusal_identifying_type_of_peer_pressure_l6	Refusal	Correctly identifying type of peer pressure: level 6
refusal_identifying_type_of_peer_pressure_l5	Refusal	Correctly identifying type of peer pressure: level 5
refusal_identifying_type_of_peer_pressure_l4	Refusal	Correctly identifying type of peer pressure: level 4
refusal_identifying_type_of_peer_pressure_l3	Refusal	Correctly identifying type of peer pressure: level 3
refusal_identifying_type_of_peer_pressure_l2	Refusal	Correctly identifying type of peer pressure: level 2
refusal_identifying_type_of_peer_pressure_l1	Refusal	Correctly identifying type of peer pressure: level 1
refusal_identifying_type_of_peer_pressure_l0	Refusal	Correctly identifying type of peer pressure: level 0
refusal_time_to_complete_sentence_l9	Refusal	Time to complete sentence portion of mini-game: level 9
refusal_time_to_complete_sentence_l8	Refusal	Time to complete sentence portion of mini-game: level 8
refusal_time_to_complete_sentence_l7	Refusal	Time to complete sentence portion of mini-game: level 7
refusal_time_to_complete_sentence_l6	Refusal	Time to complete sentence portion of mini-game: level 6
refusal_time_to_complete_sentence_l5	Refusal	Time to complete sentence portion of mini-game: level 5
refusal_time_to_complete_sentence_l4	Refusal	Time to complete sentence portion of mini-game: level 4
refusal_time_to_complete_sentence_l3	Refusal	Time to complete sentence portion of mini-game: level 3
refusal_time_to_complete_sentence_l2	Refusal	Time to complete sentence portion of mini-game: level 2
refusal_time_to_complete_sentence_l1	Refusal	Time to complete sentence portion of mini-game: level 1
refusal_time_to_complete_sentence_l0	Refusal	Time to complete sentence portion of mini-game: level 0
refusal_correct_choice_of_sentence_l9	Refusal	Correctly choosing sentence game: level 9
refusal_correct_choice_of_sentence_l8	Refusal	Correctly choosing sentence game: level 8
refusal_correct_choice_of_sentence_l7	Refusal	Correctly choosing sentence game: level 7
refusal_correct_choice_of_sentence_l6	Refusal	Correctly choosing sentence game: level 6
refusal_correct_choice_of_sentence_l5	Refusal	Correctly choosing sentence game: level 5
refusal_correct_choice_of_sentence_l4	Refusal	Correctly choosing sentence game: level 4
refusal_correct_choice_of_sentence_l3	Refusal	Correctly choosing sentence game: level 3
refusal_correct_choice_of_sentence_l2	Refusal	Correctly choosing sentence game: level 2
refusal_correct_choice_of_sentence_l1	Refusal	Correctly choosing sentence game: level 1
refusal_correct_choice_of_sentence_l0	Refusal	Correctly choosing sentence game: level 0
priority_completed_all	Priority	Were all minigames levels completed?
priority_total_levels_completed	Priority	Number of minigame levels completed
priority_number_of_losses_l9	Priority	Number of times player lost minigame: level 9
priority_number_of_losses_l8	Priority	Number of times player lost minigame: level 8
priority_number_of_losses_l7	Priority	Number of times player lost minigame: level 7
priority_number_of_losses_l6	Priority	Number of times player lost minigame: level 6
priority_number_of_losses_l5	Priority	Number of times player lost minigame: level 5
priority_number_of_losses_l4	Priority	Number of times player lost minigame: level 4
priority_number_of_losses_l3	Priority	Number of times player lost minigame: level 3
priority_number_of_losses_l2	Priority	Number of times player lost minigame: level 2
priority_number_of_losses_l1	Priority	Number of times player lost minigame: level 1
priority_number_of_losses_l0	Priority	Number of times player lost minigame: level 0
priority_dropped_to_zero_l9	Priority	Number of times any priority dropped to zero: level 9
priority_dropped_to_zero_l8	Priority	Number of times any priority dropped to zero: level 8
priority_dropped_to_zero_l7	Priority	Number of times any priority dropped to zero: level 7
priority_dropped_to_zero_l6	Priority	Number of times any priority dropped to zero: level 6
priority_dropped_to_zero_l5	Priority	Number of times any priority dropped to zero: level 5
priority_dropped_to_zero_l4	Priority	Number of times any priority dropped to zero: level 4
priority_dropped_to_zero_l3	Priority	Number of times any priority dropped to zero: level 3
priority_dropped_to_zero_l2	Priority	Number of times any priority dropped to zero: level 2
priority_dropped_to_zero_l1	Priority	Number of times any priority dropped to zero: level 1
priority_dropped_to_zero_l0	Priority	Number of times any priority dropped to zero: level 0
priority_draws_remaining_l9	Priority	Number of draws remaining prior to meeting priority: level 9
priority_draws_remaining_l8	Priority	Number of draws remaining prior to meeting priority: level 8
priority_draws_remaining_l7	Priority	Number of draws remaining prior to meeting priority: level 7
priority_draws_remaining_l6	Priority	Number of draws remaining prior to meeting priority: level 6
priority_draws_remaining_l5	Priority	Number of draws remaining prior to meeting priority: level 5
priority_draws_remaining_l4	Priority	Number of draws remaining prior to meeting priority: level 4
priority_draws_remaining_l3	Priority	Number of draws remaining prior to meeting priority: level 3
priority_draws_remaining_l2	Priority	Number of draws remaining prior to meeting priority: level 2
priority_draws_remaining_l1	Priority	Number of draws remaining prior to meeting priority: level 1
priority_draws_remaining_l0	Priority	Number of draws remaining prior to meeting priority: level 0
priority_time_taken_drawing_card_l9	Priority	Time spent drawing a card: level 9
priority_time_taken_drawing_card_l8	Priority	Time spent drawing a card: level 8
priority_time_taken_drawing_card_l7	Priority	Time spent drawing a card: level 7
priority_time_taken_drawing_card_l6	Priority	Time spent drawing a card: level 6
priority_time_taken_drawing_card_l5	Priority	Time spent drawing a card: level 5
priority_time_taken_drawing_card_l4	Priority	Time spent drawing a card: level 4
priority_time_taken_drawing_card_l3	Priority	Time spent drawing a card: level 3
priority_time_taken_drawing_card_l2	Priority	Time spent drawing a card: level 2
priority_time_taken_drawing_card_l1	Priority	Time spent drawing a card: level 1
priority_time_taken_drawing_card_l0	Priority	Time spent drawing a card: level 0
priority_time_before_stop_l9	Priority	Time before pressing stop button on spinning wheel: level 9
priority_time_before_stop_l8	Priority	Time before pressing stop button on spinning wheel: level 8
priority_time_before_stop_l7	Priority	Time before pressing stop button on spinning wheel: level 7
priority_time_before_stop_l6	Priority	Time before pressing stop button on spinning wheel: level 6
priority_time_before_stop_l5	Priority	Time before pressing stop button on spinning wheel: level 5
priority_time_before_stop_l4	Priority	Time before pressing stop button on spinning wheel: level 4
priority_time_before_stop_l3	Priority	Time before pressing stop button on spinning wheel: level 3
priority_time_before_stop_l2	Priority	Time before pressing stop button on spinning wheel: level 2
priority_time_before_stop_l1	Priority	Time before pressing stop button on spinning wheel: level 1
priority_time_before_stop_l0	Priority	Time before pressing stop button on spinning wheel: level 0
priority_time_stop_and_think_l9	Priority	Time spent on stop and think: level 9
priority_time_stop_and_think_l8	Priority	Time spent on stop and think: level 8
priority_time_stop_and_think_l7	Priority	Time spent on stop and think: level 7
priority_time_stop_and_think_l6	Priority	Time spent on stop and think: level 6
priority_time_stop_and_think_l5	Priority	Time spent on stop and think: level 5
priority_time_stop_and_think_l4	Priority	Time spent on stop and think: level 4
priority_time_stop_and_think_l3	Priority	Time spent on stop and think: level 3
priority_time_stop_and_think_l2	Priority	Time spent on stop and think: level 2
priority_time_stop_and_think_l1	Priority	Time spent on stop and think: level 1
priority_time_stop_and_think_l0	Priority	Time spent on stop and think: level 0
priority_number_of_discards_l9	Priority	Number of times discarding a card: level 9
priority_number_of_discards_l8	Priority	Number of times discarding a card: level 8
priority_number_of_discards_l7	Priority	Number of times discarding a card: level 7
priority_number_of_discards_l6	Priority	Number of times discarding a card: level 6
priority_number_of_discards_l5	Priority	Number of times discarding a card: level 5
priority_number_of_discards_l4	Priority	Number of times discarding a card: level 4
priority_number_of_discards_l3	Priority	Number of times discarding a card: level 3
priority_number_of_discards_l2	Priority	Number of times discarding a card: level 2
priority_number_of_discards_l1	Priority	Number of times discarding a card: level 1
priority_number_of_discards_l0	Priority	Number of times discarding a card: level 0
know_completed_all	Know	Were all minigames levels completed?
know_total_levels_completed	Know	Number of minigame levels completed
know_three_stars_l9	Know	Number of times played to attain 3 stars for the first timetime: level 9
know_three_stars_l8	Know	Number of times played to attain 3 stars for the first timetime: level 8
know_three_stars_l7	Know	Number of times played to attain 3 stars for the first timetime: level 7
know_three_stars_l6	Know	Number of times played to attain 3 stars for the first timetime: level 6
know_three_stars_l5	Know	Number of times played to attain 3 stars for the first timetime: level 5
know_three_stars_l4	Know	Number of times played to attain 3 stars for the first timetime: level 4
know_three_stars_l3	Know	Number of times played to attain 3 stars for the first timetime: level 3
know_three_stars_l2	Know	Number of times played to attain 3 stars for the first timetime: level 2
know_three_stars_l1	Know	Number of times played to attain 3 stars for the first timetime: level 1
know_three_stars_l0	Know	Number of times played to attain 3 stars for the first timetime: level 0
know_number_of_losses_l9	Know	Number of times losing the battle: level 9
know_number_of_losses_l8	Know	Number of times losing the battle: level 8
know_number_of_losses_l7	Know	Number of times losing the battle: level 7
know_number_of_losses_l6	Know	Number of times losing the battle: level 6
know_number_of_losses_l5	Know	Number of times losing the battle: level 5
know_number_of_losses_l4	Know	Number of times losing the battle: level 4
know_number_of_losses_l3	Know	Number of times losing the battle: level 3
know_number_of_losses_l2	Know	Number of times losing the battle: level 2
know_number_of_losses_l1	Know	Number of times losing the battle: level 1
know_number_of_losses_l0	Know	Number of times losing the battle: level 0
know_cred_l9	Know	Total credibility at the end of minigame: level 9
know_cred_l8	Know	Total credibility at the end of minigame: level 8
know_cred_l7	Know	Total credibility at the end of minigame: level 7
know_cred_l6	Know	Total credibility at the end of minigame: level 6
know_cred_l5	Know	Total credibility at the end of minigame: level 5
know_cred_l4	Know	Total credibility at the end of minigame: level 4
know_cred_l3	Know	Total credibility at the end of minigame: level 3
know_cred_l2	Know	Total credibility at the end of minigame: level 2
know_cred_l1	Know	Total credibility at the end of minigame: level 1
know_cred_l0	Know	Total credibility at the end of minigame: level 0
know_valid_answers_l9	Know	Correctly chooses fact card: level 9
know_valid_answers_l8	Know	Correctly chooses fact card: level 8
know_valid_answers_l7	Know	Correctly chooses fact card: level 7
know_valid_answers_l6	Know	Correctly chooses fact card: level 6
know_valid_answers_l5	Know	Correctly chooses fact card: level 5
know_valid_answers_l4	Know	Correctly chooses fact card: level 4
know_valid_answers_l3	Know	Correctly chooses fact card: level 3
know_valid_answers_l2	Know	Correctly chooses fact card: level 2
know_valid_answers_l1	Know	Correctly chooses fact card: level 1
know_valid_answers_l0	Know	Correctly chooses fact card: level 0
know_time_spent_use_fact_l9	Know	Time spent choosing fact card: level 9
know_time_spent_use_fact_l8	Know	Time spent choosing fact card: level 8
know_time_spent_use_fact_l7	Know	Time spent choosing fact card: level 7
know_time_spent_use_fact_l6	Know	Time spent choosing fact card: level 6
know_time_spent_use_fact_l5	Know	Time spent choosing fact card: level 5
know_time_spent_use_fact_l4	Know	Time spent choosing fact card: level 4
know_time_spent_use_fact_l3	Know	Time spent choosing fact card: level 3
know_time_spent_use_fact_l2	Know	Time spent choosing fact card: level 2
know_time_spent_use_fact_l1	Know	Time spent choosing fact card: level 1
know_time_spent_use_fact_l0	Know	Time spent choosing fact card: level 0
know_time_spent_choosing_true_false_opinion_l9	Know	Time to decide between true, false, opinion: level 9
know_time_spent_choosing_true_false_opinion_l8	Know	Time to decide between true, false, opinion: level 8
know_time_spent_choosing_true_false_opinion_l7	Know	Time to decide between true, false, opinion: level 7
know_time_spent_choosing_true_false_opinion_l6	Know	Time to decide between true, false, opinion: level 6
know_time_spent_choosing_true_false_opinion_l5	Know	Time to decide between true, false, opinion: level 5
know_time_spent_choosing_true_false_opinion_l4	Know	Time to decide between true, false, opinion: level 4
know_time_spent_choosing_true_false_opinion_l3	Know	Time to decide between true, false, opinion: level 3
know_time_spent_choosing_true_false_opinion_l2	Know	Time to decide between true, false, opinion: level 2
know_time_spent_choosing_true_false_opinion_l1	Know	Time to decide between true, false, opinion: level 1
know_time_spent_choosing_true_false_opinion_l0	Know	Time to decide between true, false, opinion: level 0
me_time_spent_choosing_avatar	Me Power	Time spent choosing avatar
me_time_spent_typing_label	Me Power	Time spent typing label entry for aspirational avatar
